# Supplementary material for: Multilocus Identification of Indigenous Trichoderma Isolates and Their Biocontrol Mechanisms Against Macrophomina in Northern Australia
Source: Curr Issues Mol Biol. 2026 Jun 25;48(7):654. doi: 10.3390/cimb48070654 (PMC13406979; doi:10.3390/cimb48070654)
Supplement: Supplementary file 1 [file cimb-48-00654-s001.zip]

Archive with 1 entries (1 files):
- cimb-4347302-supplementary.pdf
